# Supplementary material for: Public Awareness of Chronic Kidney Disease in Jazan Province, Saudi Arabia—A Cross-Sectional Survey
Source: Healthcare (Basel). 2022 Jul 25;10(8):1377. doi: 10.3390/healthcare10081377 (PMC9330694; doi:10.3390/healthcare10081377)
Supplement: Supplementary file 1 [file healthcare-10-01377-s001.zip]

Archive with 1 entries (1 files):
- healthcare-1758845-supplementary.pdf
